# Supplementary material for: Quantitative Ultrasound Radiomics for Predicting and Monitoring Neoadjuvant Chemotherapy Response in Breast Cancer: A Systematic Review
Source: Diagnostics (Basel). 2026 Feb 1;16(3):425. doi: 10.3390/diagnostics16030425 (PMC12896706; doi:10.3390/diagnostics16030425)
Supplement: Supplementary file 1 [file diagnostics-16-00425-s001.zip]

Archive with 1 entries (1 files):
- diagnostics-4043875-supplementary.pdf
